# Supplementary material for: Secretome and immune cell attraction analysis of head and neck cancers
Source: Cancer Immunol Immunother. 2024 Sep 9;73(11):229. doi: 10.1007/s00262-024-03809-z (PMC11383899; doi:10.1007/s00262-024-03809-z)
Supplement: Supplementary file 2 — Supplementary file2 (XLSX 17 KB) [file 262_2024_3809_MOESM2_ESM.xlsx]

## Sheet: Cell line information
Cell line	Resourse identification initiative	HPV status	Sex´	Age at sampling	Primary tumor site		Stage	Source
VU-SCC-040	RRID:CVCL_JL62	HPV-negative	Female	65	Oral cavity	Tongue	T3N0	Amsterdam UMC, location VUmc
UM-SCC-17A	RRID:CVCL_7724	HPV-negative	Female	48	Larynx	Unspecific	Unspecific	University of Michigan (UM)
UM-SCC-22A	RRID:CVCL_7731	HPV-negative	Female	59	Hypopharynx	Unspecific	T2N1	University of Michigan (UM)
VU-SCC-120	RRID:CVCL_JL64	HPV-negative	Female	67	Oral cavity	Tongue	T3N1	Amsterdam UMC, location VUmc
UM-SCC-74A	RRID:CVCL_7779	HPV-negative	Male	51	Oral cavity	Tongue	Unspecific	University of Michigan (UM)
BICR-10	RRID:CVCL_2307	HPV-negative	Female	Unspecific	Oral cavity	Buccal mucosa	Unspecific	ECACC by Merck
VU-SCC-94	RRID:CVCL_XX17	HPV-negative	Female	65	Oral cavity	Tongue	T3N1	Amsterdam UMC, location VUmc
VU-SCC-078	RRID:CVCL_XX15	HPV-negative	Female	20	Oral cavity	Tongue	T3N2b	Amsterdam UMC, location VUmc
UM-SCC-47	RRID:CVCL_7759	HPV-positive	Male	53	Oral cavity	Tongue	T3N1	University of Michigan (UM)
UPCI-SCC-154	RRID:CVCL_2230	HPV-positive	Male	54	Oral cavity	Tongue	Unspecific	University of Pittsburgh Cancer Institute (UPCI)
VU-SCC-147	RRID:CVCL_L895	HPV-positive	Male	58	Oral cavity	Floor of mouth	T4N2c	Amsterdam UMC, location VUmc

## Sheet: Exp. details cell lines, donors
HNSCC	# PBMC donors
cell line	Total	cDC1	cDC2	B cells	CD4+ T cells	CD8+ T cells
VU-SCC-040	8	6	8	6	8	8
UM-SCC-17A	4	4	4	3	3	4
UM-SCC-22A	8	8	8	7	8	8
VU-SCC-120	8	6	8	7	8	8
UM-SCC-74A	4	2	4	3	4	4
BICR-10	4	2	4	3	4	4
VU-SCC-94	4	2	4	3	4	4
VU-SCC-078	4	2	4	3	4	4
UM-SCC-47	8	8	8	7	8	8
UPCI-SCC-154	4	4	4	3	3	4
VU-SCC-147	4	4	4	2	4	4
PBMC		Ratio positive to negative control							HNSCC cell lines
donor		cDC1	cDC2	B cells	CD4+ T cells	CD8+ T cells		Donor	UM-SCC-22A	UM-SCC-47	UM-SCC-17A	UPCI-SCC-154	VU-SCC-147	VU-SCC-120	VU-SCC-040	UM-SCC-74A	BICR-10	VU-SCC-94	VU-SCC-078
1a		5.76877	15.0262	3.00129	5.87385	4.71485		1a	UM-SCC-22A	UM-SCC-47
1b		5.77197	13.802	5.61045	9.3683	7.4374		1b	UM-SCC-22A	UM-SCC-47
2a		12.0012	10.3695	5.73502	7.68027	5.76223		2a	UM-SCC-22A	UM-SCC-47	UM-SCC-17A
2b		3.02625	16.9052	3.49753	4.62637	4.68778		2b	UM-SCC-22A	UM-SCC-47	UM-SCC-17A
3a		3.05392	14.9235	1.50077	2.47134	4.63558		3a			UM-SCC-17A	UPCI-SCC-154
3b		3.40871	14.9235	2.86076	2.19053	4.82145		3b			UM-SCC-17A	UPCI-SCC-154
4a		9.01886	32.0157	9.36187	8.14074	7.06447		4a				UPCI-SCC-154	VU-SCC-147
4b		9.61859	10.4924	2.07926	3.44955	4.7788		4b				UPCI-SCC-154	VU-SCC-147
5a		5.17121	21.1276	7.53647	6.09938	3.59933		5a					VU-SCC-147	VU-SCC-120
5b		8.8498	78.2771	12.5642	10.0398	7.82945		5b					VU-SCC-147	VU-SCC-120
6a		5.45891	20.9462	5.49757	4.09511	4.90674		6a						VU-SCC-120
6b		12.3506	7.78742	2.45898	5.39983	8.74584		6b						VU-SCC-120
7a		4.31096	12.1983	2.99783	12.3286	5.57032		7a	UM-SCC-22A	UM-SCC-47
7b		6.72235	4.8896	1.40455	12.4196	7.02009		7b	UM-SCC-22A	UM-SCC-47
8a		2.59017	8.28332	5.05986	12.0642	9.30229		8a	UM-SCC-22A	UM-SCC-47
8b		6.32957	3.88231	3.36007	5.49564	3.86239		8b	UM-SCC-22A	UM-SCC-47
9a		2.9792	10.3214	2.96079	5.39373	7.90969		9a							VU-SCC-040
9b		8.48593	10.4998	3.08216	4.28797	3.55458		9b							VU-SCC-040
10a		3.61983	7.73821	2.12867	2.97786	4.45624		10a							VU-SCC-040
10b		9.17769	13.9167	5.23681	8.46213	8.2883		10b							VU-SCC-040
11a		15.0978	9.7371	5.73394	12.4378	12.1951		11a						VU-SCC-120	VU-SCC-040	UM-SCC-74A	BICR-10	VU-SCC-94	VU-SCC-078
11b		7.58368	15.1745	19.0114	11.5075	11.8765		11b						VU-SCC-120	VU-SCC-040	UM-SCC-74A	BICR-10	VU-SCC-94	VU-SCC-078
12a		2.12766	6.34518	3.26691	4.80077	10.01		12a						VU-SCC-120	VU-SCC-040	UM-SCC-74A	BICR-10	VU-SCC-94	VU-SCC-078
12b		2.32671	6.2422	2.09952	3.36927	4.91159		12b						VU-SCC-120	VU-SCC-040	UM-SCC-74A	BICR-10	VU-SCC-94	VU-SCC-078
