# Supplementary material for: Secretome and immune cell attraction analysis of head and neck cancers
Source: Cancer Immunol Immunother. 2024 Sep 9;73(11):229. doi: 10.1007/s00262-024-03809-z (PMC11383899; doi:10.1007/s00262-024-03809-z)
Supplement: Supplementary file 3 — Supplementary file3 (XLSX 16 KB) [file 262_2024_3809_MOESM3_ESM.xlsx]

## Sheet: Sheet1
Olink Target 96 Immuno-Oncology
IL8
TNFRSF9
TIE2
CCL7/MCP-3
CD40-L
IL-1 alpha
CD244
EGF
ANGPT1
IL7
PGF
IL6
ADGRG1
CCL2/MCP-1
CRTAM
CXCL11
CCL13/MCP-4
TRAIL
FGF2
CXCL9
CD8A
CAIX
MUC-16
ADA
CD4
NOS3
IL2
Gal-9
VEGFR-2
CD40
IL18
GZMH
KIR3DL1
LAP TGF-beta-1
CXCL1
TNFSF14
IL33
TWEAK
PDGF subunit B
PDCD1
FASLG
CD28
CCL19
CCL8/MCP-2
CCL4
IL15
Gal-1
PD-L1
CD27
CXCL5
IL5
HGF
GZMA
HO-1
CX3CL1
CXCL10
CD70
IL10
TNFRSF12A
CCL23
CD5
CCL3
MMP7
ARG1
NCR1
DCN
TNFRSF21
TNFRSF4
MIC-A/B
CCL17
ANGPT2
PTN
CXCL12
IFN-gamma
LAMP3
CASP-8
ICOSLG
MMP12
CXCL13
PD-L2
VEGFA
IL4
LAG3
IL12RB1
IL13
CCL20
TNF
KLRD1
GZMB
CD83
IL12
CSF-1
