# Supplementary material for: Secretome and immune cell attraction analysis of head and neck cancers
Source: Cancer Immunol Immunother. 2024 Sep 9;73(11):229. doi: 10.1007/s00262-024-03809-z (PMC11383899; doi:10.1007/s00262-024-03809-z)
Supplement: Supplementary file 4 — Supplementary file4 (XLSX 14 KB) [file 262_2024_3809_MOESM4_ESM.xlsx]

## Sheet: Genesets_long_table
Gene_id	Gene_ENSG	Signature
CCL7	ENSG00000108688	Chemokines
CCL8	ENSG00000108700	Chemokines
CCL13	ENSG00000181374	Chemokines
CXCL5	ENSG00000163735	Chemokines
ITGAX	ENSG00000140678	General DC
CD209	ENSG00000090659	General DC
CD40	ENSG00000101017	General DC
CD80	ENSG00000121594	General DC
CD83	ENSG00000112149	General DC
CCR7	ENSG00000126353	General DC
HSD11B1	ENSG00000117594	General DC
XCR1	ENSG00000173578	cDC1
THBD	ENSG00000178726	cDC1
CLEC9A	ENSG00000197992	cDC1
IRF8	ENSG00000140968	cDC1
BATF3	ENSG00000123685	cDC1
BTLA	ENSG00000186265	cDC1
DPP4	ENSG00000197635	cDC1
ITGAE	ENSG00000083457	cDC1
ID2	ENSG00000115738	cDC1
CD226	ENSG00000150637	cDC1
CADM1	ENSG00000182985	cDC1
LY75	ENSG00000054219	cDC1
CST3	ENSG00000101439	cDC1
NAAA	ENSG00000138744	cDC1
CD1c	ENSG00000158481	cDC2
CLEC10A	ENSG00000132514	cDC2
ITGAM	ENSG00000169896	cDC2
IRF4	ENSG00000137265	cDC2
Notch2	ENSG00000134250	cDC2
LILRA2	ENSG00000239998	cDC2
DCIR	ENSG00000111729	cDC2
CX3CR1	ENSG00000168329	cDC2
FCER1A	ENSG00000179639	cDC2
CD1A	ENSG00000158477	cDC2
HLA-DQB2	ENSG00000196610	cDC2
ZEB2	ENSG00000169554	cDC2
SIRPA	ENSG00000198053	cDC2
CD207	ENSG00000116031	cDC2
CD1E	ENSG00000158488	cDC2
FAP	ENSG00000078098	General CAF
VIM	ENSG00000026025	General CAF
PDGFRA	ENSG00000134853	General CAF
PDPN	ENSG00000162493	General CAF
TGFBI	ENSG00000120708	MyCAF
POSTN	ENSG00000133110	MyCAF
LRRC15	ENSG00000172061	MyCAF
LRRC17	ENSG00000128606	MyCAF
FN1	ENSG00000115414	MyCAF
MMP1	ENSG00000196611	MyCAF
MMP11	ENSG00000099953	MyCAF
MMP3	ENSG00000149968	MyCAF
ACTA2	ENSG00000107796	MyCAF
ACTN4	ENSG00000282844	MyCAF
ACTN1	ENSG00000072110	MyCAF
MYO1B	ENSG00000128641	MyCAF
MYLK	ENSG00000065534	MyCAF
MYL6	ENSG00000092841	MyCAF
MYL9	ENSG00000101335	MyCAF
MYL12A	ENSG00000101608	MyCAF
MYH9	ENSG00000100345	MyCAF
MYH11	ENSG00000276480	MyCAF
CXCL1	ENSG00000163739	iCAF
CXCL12	ENSG00000107562	iCAF
CXCL14	ENSG00000145824	iCAF
IL6	ENSG00000136244	iCAF
IL6ST	ENSG00000134352	iCAF
LIF	ENSG00000128342	iCAF
FBLN1	ENSG00000077942	iCAF
SLPI	ENSG00000124107	eCAF
SELENOP	ENSG00000250722	eCAF
LEPR	ENSG00000116678	eCAF
FGF7	ENSG00000140285	eCAF
MGP	ENSG00000111341	eCAF
ELN	ENSG00000049540	eCAF
MFAP4	ENSG00000166482	eCAF
GSN	ENSG00000148180	eCAF
CFD	ENSG00000197766	eCAF
MFAP5	ENSG00000197614	eCAF
CST3	ENSG00000101439	eCAF
EFEMP1	ENSG00000115380	eCAF
RGS5	ENSG00000143248	Pericytes
MCAM	ENSG00000076706	Pericytes
KCNJ8	ENSG00000121361	Pericytes
CSPG4	ENSG00000173546	Pericytes
ANGPT2	ENSG00000091879	Pericytes
ID4	ENSG00000172201	Pericytes
THY1	ENSG00000154096	Pericytes
ACTA2	ENSG00000107796	Pericytes
ACTN4	ENSG00000282844	Pericytes
ACTN1	ENSG00000072110	Pericytes
MYO1B	ENSG00000128641	Pericytes
MYLK	ENSG00000065534	Pericytes
MYL6	ENSG00000092841	Pericytes
MYL9	ENSG00000101335	Pericytes
MYL12A	ENSG00000101608	Pericytes
MYH9	ENSG00000100345	Pericytes
MYH11	ENSG00000276480	Pericytes
