# Supplementary material for: Secretome and immune cell attraction analysis of head and neck cancers
Source: Cancer Immunol Immunother. 2024 Sep 9;73(11):229. doi: 10.1007/s00262-024-03809-z (PMC11383899; doi:10.1007/s00262-024-03809-z)
Supplement: Supplementary file 5 — Supplementary file5 (XLSX 19 KB) [file 262_2024_3809_MOESM5_ESM.xlsx]

## Sheet: Sheet1
Patient	Migration and secretome data	Fibroblast depletion	scRNA-seq	Flow data TME	Resection/biopsy	Age	Location	Subsite	HPV status	Gender	p or c TNM	T_stage	N_stage	Disease_stage
P01	Yes		Yes	Yes	Biopsy	71	Oral cavity	Retromolar trigone		Male	p	4a	2b	IVA
P02	Yes		Yes	Yes	Resection	81	Oral cavity	Floor of mouth		Female	p	2	1	III
P03	Yes		Yes	Yes	Resection	49	Oral cavity	Border of tongue		Female	p	3	2b	IVA
P04	Yes			Yes	Biopsy	69	Oral cavity	Retromolar trigone		Male	p	3	3b	IVB
P05	Yes			Yes	Resection	59	Oral cavity	Border of tongue		Female	p	2	2b	IVA
P06	Yes			Yes	Resection	34	Oral cavity	Border of tongue		Female	p	3	0	III
P07	Yes			Yes	Resection	73	Oral cavity	Border of tongue		Female	p	2	1	III
P08	Yes			Yes	Resection	66	Oral cavity	Border of tongue		Female	p	3	2a	IVA
P09	Yes				Biopsy	65	Oral cavity	Alveolar process		Male	p	4a	0	IVA
P10	Yes		Yes	Yes	Resection	73	Oral cavity	Border of tongue		Male	p	3	0	III
P11	Yes		Yes	Yes	Resection	37	Hypopharynx	Piriform sinus		Male	p	4a	2c	IVA
P12	Yes				Biopsy	65	Hypopharynx	Piriform sinus		Male	p	4a	3b	IVB
P13	Yes			Yes	Resection	76	Hypopharynx	Piriform sinus		Male	p	4a	0	IVA
P14	Yes			Yes	Biopsy	65	Hypopharynx	Postcricoid		Male	c	2	1	III
P15	Yes			Yes	Resection	69	Hypopharynx	Piriform sinus		Male	p	4	3b	IVB
P16	Yes		Yes	Yes	Biopsy	71	Larynx	Supraglottic		Male	c	2	0	II
P17	Yes				Biopsy	66	Larynx	Transglottic		Male	p	4a	0	IVA
P18	Yes			Yes	Resection	59	Larynx	Glottic		Male	p	4a	1	IVA
P19	Yes				Biopsy	80	Larynx	Glottic		Male	p	4a	0	IVA
P20	Yes			Yes	Biopsy	74	Larynx	Supraglottic		Male	p	4a	0	IVA
P21	Yes			Yes	Resection	65	Larynx	Transglottic		Male	p	4a	0	IVA
P22	Yes			Yes	Resection	76	Larynx	Transglottic		Male	p	4a	3b	IVB
P23	Yes				Biopsy	62	Oropharynx	Vallecula	HPV-negative	Male	c	4a	2c	IVA
P24	Yes		Yes	Yes	Biopsy	63	Oropharynx	Tonsil	HPV-negative	Male	c	4a	0	IVA
P25	Yes			Yes	Biopsy	61	Oropharynx	Tonsil	HPV-negative	Female	c	3	1	III
P26	Yes			Yes	Biopsy	69	Oropharynx	Base of tongue	HPV-negative	Male	c	2	2b	IVA
P27	Yes			Yes	Biopsy	49	Oropharynx	Base of tongue	HPV-positive	Female	c	2	2	II
P28	Yes				Biopsy	79	Oropharynx	Tonsil	HPV-positive	Male	c	2	0	IV
P29	No	Yes		Yes	Resection	76	Larynx	Transglottic		Male	p	4a	0	IVA
P30	No	Yes		Yes	Resection	65	Hypopharynx	Piriform sinus		Female	p	4a	3b	IVB
P31	No	Yes		Yes	Biopsy	60	Oropharynx	Base of tongue	HPV-positive	Female	c	2	1	I
P32	No	Yes		Yes	Biopsy	55	Oropharynx	Base of tongue	HPV-positive	Male	c	4	2	III
P33	No	Yes		Yes	Biopsy	67	Oropharynx	Tonsil	HPV-positive	Female	c	2	1	I
P34	No	Yes		Yes	Biopsy	71	Oropharynx	Base of tongue	HPV-negative	Male	c	3	0	III
P35	No	Yes		Yes	Biopsy	65	Oropharynx	Base of tongue	HPV-positive	Male	c	1	1	IV
P36	No	Yes		Yes	Biopsy	79	Larynx	Supraglottic		Female	c	3	0	III
P37	No	Yes		Yes	Biopsy	63	Oropharynx	Tonsil	HPV-positive	Male	c	2	3	III
P38	No	Yes		Yes	Biopsy	74	Oropharynx	Tonsil	HPV-positive	Male	c	3	1	II
P39	No		Yes		Biopsy	82	Hypopharynx	Piriform sinus		Male	p	4a	3b	IVB
P40	No		Yes		Resection	67	Larynx	Glottic		Male	p	4a	1	IVA
